# Supplementary material for: Disparate mechanisms counteract extraneous CRISPR RNA production in type II-C CRISPR-Cas systems
Source: Microlife. 2025 May 14;6:uqaf007. doi: 10.1093/femsml/uqaf007 (PMC12080349; doi:10.1093/femsml/uqaf007)
Supplement: uqaf007_Supplemental_Files [file uqaf007_supplemental_files.zip]

Archive with 2 entries (2 files):
- Supplementary_data_2_revised.xlsx
- Supplementary-Data-1--supplementary-figures-and-tables.pdf
