# Supplementary material for: Disparate mechanisms counteract extraneous CRISPR RNA production in type II-C CRISPR-Cas systems
Source: Microlife. 2025 May 14;6:uqaf007. doi: 10.1093/femsml/uqaf007 (PMC12080349; doi:10.1093/femsml/uqaf007)
Supplement: uqaf007_Supplemental_Files [file uqaf007_supplemental_files.zip › Supplementary_data_2_revised.xlsx]

## Sheet: Strains
Bacteria strain	Genotype	Source
E. coli BW25113 ΔCRISPR ΔLacOperon (CB414)	BW25113 ΔCRISPR ΔLacOperon	Leenay et al. 2016 (PMID: 27041224)
E. coli TOP10	F– mcrA Δ(mrr-hsdRMS-mcrBC) Φ80lacZΔM15 ΔlacX74 recA1 araD139 Δ(ara leu) 7697 galU galK rpsL (StrR) endA1 nupG	Invitrogen

## Sheet: Plasmids
Plasmid name	Plasmid sequence	CB ID	Internal ID	Source
Pro-Cjecr-SL-gfp	https://benchling.com/s/seq-M04KFq9PCpA7cyK84B18?m=slm-J5RV0TjLMSbhcRwahqBm		AM377	This study
Pro-Cjecr-mSL-gfp	https://benchling.com/s/seq-3RfvCMBkPoYIVSB8SPVY?m=slm-grqbqACeC4kAPM1rIOfd		AM378	This study
Pro-Cjecr-mUs-gfp	https://benchling.com/s/seq-d4kNOaKf9JXdVO7bwoDE?m=slm-Qpmd5eBJqgINdEunNLRj		AM379	This study
no-GFP-control	https://benchling.com/s/seq-4xsVCeFJIrVZgALCl9e7?m=slm-ZraezOOsEl0YsmJA3GqN		AM380	This study
CjCas9	https://benchling.com/s/seq-NlLqPHSjRa9IkkxRisuN?m=slm-QwEBwrgCwAbzUhxkw6Vy	CBS117	CJ012	Jiao et al. 2021 (PMID: 33906967)
Cj-ecr-Target	https://benchling.com/s/seq-1PGDL87YARFoHLcb8mmt?m=slm-KgmjV3WzKy7zkr6sX0kr		AM390	This study
Cj-esgRNA	https://benchling.com/s/seq-6FhClN5x9ykTNFd5qSfh?m=slm-Q3udsGWD4cPyvm4bJktf		AM003	This study
Cj-esgRNA (mut A->G in R1)	https://benchling.com/s/seq-7ubKkTEPuwlWAOFcIsOe?m=slm-PGBKKYyxSnUM66zgqAaI		AM004	This study
Cj-mesgRNA	https://benchling.com/s/seq-IpPgFW0BV96PlaZxOoQR?m=slm-Gmk6oeYL10ToGKpW83qq		AM006	This study
NT sgRNA	https://benchling.com/s/seq-iGAKbqRZcPlAbSrIsQVk?m=slm-nDdSyCOfirhjSmiMp0it	CBS341	CJ060	Jiao et al. 2021 (PMID: 33906967)

## Sheet: Oligonucleotides
Primers for PCR
Internal ID	Name	Sequence
AM260	AM_Cj_ecr_Bb_Rv	CTTATTGAAATTTAGGGgctagcattatacctaggac
AM261	AM_Cj_ecr_Bb_Fw	TCCACTAGGGTTTATTTTGGATCCTCTAGATTTAAGAAGG
AM266	AM_Cj_ecr_In2_Fw	GAGTAATTAGCCCTAGTGGAGTTTCAATCCACTAGGGTTTATTTTGG
AM267	AM_Cj_ecr_In2_Rv	CACTAAAAGGAGGTTGCGAATTTGAAACTTATTGAAATTTAGGGgctag
AM262	AM_Cj_mecr_Fw	ATACAAAACCACGAGTTTCAATCCACTAGGG
AM263	AM_Cj_mecr_Rv	TAACCTACACTAAAGGAGGTTGCGAATTTG
AM264	AM_Cj_mUs_Fw	GACTGGATCCTCTAGATTTAAGAAG
AM265	AM_Cj_mUs_Rv	TGGACCCTAGTGGATTGAAAC
AM287	AM_Cj-ecrT_Fw	CCACTAGGGTTTAGAAACACTGAGCTAACACC
AM288	AM_Cj-ecrT_Rv	ATTGAAACTCCAGCATGCCCAGCGG
AM276	AM_sgecrRNA-bb_Rv	TATTGAAATTTAGGGGCTAGCATTATACCTAGGACTGAGC
AM277	AM_sgecrRNA-bb_Fw	CCACTAGGGTTTATTTTAGTCCCTGAAAAGGGACTAAAATAAAG
AM278	AM_sgecrRNA-ins_Fw	CTAGGTATAATGCTAGCCCCTAAATTTCAATAAGTTTCAAATTC
AM279	AM_sgecrRNA-ins_Rv	CCCTTTTCAGGGACTAAAATAAACCCTAGTGGATTGAAAC
AM280	AM_mUs_Fw	GTTTTAGTCCCTGAAAAGGG
AM281	AM_mUs_Rv	AAACCCTAGTGGATTGAAAC
AM307	AM_shorten_CjesgRNA_Rv	GCTAGCATTATACCTAGG
AM308	AM_shorten_CjesgRNA_Fw	TAGCCCTAGTGGAGT
AM310	AM_mesgRNAv3_Fw	actTGGAGTTTCAATCC
AM311	AM_mesgRNAv3_Rv	attgTAGCTAGCATTATACC
AM648	AM_gfp_RTqPCR_Fw	GCACAAATTTTCTGTCAGTGGAGAGGG
AM649	AM_gfp_RTqPCR_Rv	GTTGGCCATGGAACAGGTAGTTTTCC
AM694	AM_gapA_RTqPCR_Fw	AGTTGACCTGACCGTTCGTCTGG
AM695	AM_gapA_RTqPCR_Rv	gcccagaacgcctttcatttcg
